# Supplementary material for: Invasive Fungal Infections in Children with Acute Leukemia: Epidemiology, Risk Factors, and Outcome
Source: Microorganisms. 2024 Jan 11;12(1):145. doi: 10.3390/microorganisms12010145 (PMC10820110; doi:10.3390/microorganisms12010145)
Supplement: Supplementary file 1 [file microorganisms-12-00145-s001.zip]

Archive with 1 entries (1 files):
- microorganisms-2806285-supplementary.pdf
